# Supplementary material for: A telomere-to-telomere gap-free reference genome of Chionanthus retusus provides insights into the molecular mechanism underlying petal shape changes
Source: Hortic Res. 2024 Sep 3;11(12):uhae249. doi: 10.1093/hr/uhae249 (PMC11629972; doi:10.1093/hr/uhae249)
Supplement: Web_Material_uhae249 [file web_material_uhae249.zip]

Archive with 1 entries (1 files):
- Supplementray.docx
